# Supplementary material for: Actin Polymerization Defects Induce Mitochondrial Dysfunction in Cellular Models of Nemaline Myopathies
Source: Antioxidants (Basel). 2023 Nov 21;12(12):2023. doi: 10.3390/antiox12122023 (PMC10740811; doi:10.3390/antiox12122023)
Supplement: Supplementary file 1 [file antioxidants-12-02023-s001.zip]

Archive with 1 entries (1 files):
- antioxidants-2707573-supplementary.pdf
